# Supplementary material for: New Trichothecenes Isolated from the Marine Algicolous Fungus Trichoderma brevicompactum
Source: Mar Drugs. 2022 Jan 18;20(2):80. doi: 10.3390/md20020080 (PMC8875558; doi:10.3390/md20020080)
Supplement: Supplementary file 1 [file marinedrugs-20-00080-s001.zip]

Archive with 1 entries (1 files):
- marinedrugs-1509869-supplementary.pdf
